# Supplementary material for: Inherent spatiotemporal uncertainty of renewable power in China
Source: Nat Commun. 2023 Sep 4;14:5379. doi: 10.1038/s41467-023-40670-7 (PMC10477199; doi:10.1038/s41467-023-40670-7)
Supplement: Supplementary file 3 — Source Data [file 41467_2023_40670_MOESM3_ESM.xlsx]

## Sheet: Data_dictionary
All wind related data are following the order of below:						All solar related data are following the order of below:
Province						Province
BJ						BJ
TJ						TJ
HE						HE
SX						SX
IM						IM
LN						LN
JL						JL
HL						HL
SH						SH
JS						JS
ZJ						ZJ
AH						AH
FJ						FJ
JX						JX
SD						SD
HA						HA
HB						HB
HN						HN
GD						GD
GX						GX
HI						HI
CQ						SC
SC						GZ
GZ						YN
YN						XZ
SN						SN
GS						GS
QH						QH
NX						NX
XJ						XJ

## Sheet: Fig.1a,b,c
Fig. 1a			Fig. 1b			Fig. 1c
Wind Prediction error			Solar Prediction error			Energy type	Province	Method	Prediction error
						Solar	1	RF	10.0639
0.0858583			0.0928588			Solar	2	RF	10.5223
0.135704			0.0902213			Solar	3	RF	8.2076
0.0696049			0.0744532			Solar	4	RF	8.6963
0.0533808			0.0715439			Solar	5	RF	6.4449
0.0600454			0.0442111			Solar	6	RF	8.5057
0.085328			0.0852825			Solar	7	RF	10.8012
0.0864577			0.0882977			Solar	8	RF	9.1119
0.0672781			0.0598813			Solar	9	RF	9.3569
0.112688			0.10029			Solar	10	RF	7.7447
0.095671			0.0706327			Solar	11	RF	7.1668
0.0486619			0.0713473			Solar	12	RF	8.4051
0.0840372			0.0677586			Solar	13	RF	7.1391
0.0259817			0.0596741			Solar	14	RF	7.8714
0.0529064			0.0640303			Solar	15	RF	7.901
0.0897367			0.0777825			Solar	16	RF	7.3007
0.0796136			0.0677595			Solar	17	RF	6.6271
0.0537561			0.0629342			Solar	18	RF	6.9718
0.0459383			0.0623085			Solar	19	RF	4.7768
0.0432463			0.0452521			Solar	20	RF	5.8821
0.0537016			0.0472787			Solar	21	RF	5.0095
0.0407913			0.0554707			Solar	22	RF	5.2907
0.0211336			0.0562568			Solar	23	RF	6.354
0.0224005			0.073741			Solar	24	RF	6.168
0.0384361			0.042517			Solar	25	RF	3.6854
0.0205291			0.05949			Solar	26	RF	7.2075
0.0642449			0.0727283			Solar	27	RF	8.0772
0.0423506			0.0574043			Solar	28	RF	6.5595
0.0403256			0.0581675			Solar	29	RF	8.8303
0.094465			0.0897925			Solar	30	RF	11.3233
0.034065			0.0392779			Solar	1	RNN	10.4226
						Solar	2	RNN	13.5425
						Solar	3	RNN	6.3595
						Solar	4	RNN	7.1068
						Solar	5	RNN	6.2013
						Solar	6	RNN	7.769
						Solar	7	RNN	9.8796
						Solar	8	RNN	10.7258
						Solar	9	RNN	10.4419
						Solar	10	RNN	7.2356
						Solar	11	RNN	7.0646
						Solar	12	RNN	6.2653
						Solar	13	RNN	6.8631
						Solar	14	RNN	6.1798
						Solar	15	RNN	7.1175
						Solar	16	RNN	6.778
						Solar	17	RNN	5.9213
						Solar	18	RNN	5.9828
						Solar	19	RNN	5.0948
						Solar	20	RNN	8.6138
						Solar	21	RNN	5.584
						Solar	22	RNN	3.72
						Solar	23	RNN	5.0611
						Solar	24	RNN	4.7857
						Solar	25	RNN	7.3537
						Solar	26	RNN	5.4126
						Solar	27	RNN	5.9297
						Solar	28	RNN	5.657
						Solar	29	RNN	8.9266
						Solar	30	RNN	6.787
						Solar	1	FCNN	12.2787
						Solar	2	FCNN	12.5406
						Solar	3	FCNN	10.6912
						Solar	4	FCNN	9.135
						Solar	5	FCNN	13.5407
						Solar	6	FCNN	12.0079
						Solar	7	FCNN	10.95
						Solar	8	FCNN	9.7443
						Solar	9	FCNN	11.6947
						Solar	10	FCNN	9.919
						Solar	11	FCNN	8.9321
						Solar	12	FCNN	10.789
						Solar	13	FCNN	8.8252
						Solar	14	FCNN	8.7479
						Solar	15	FCNN	9.8806
						Solar	16	FCNN	8.4334
						Solar	17	FCNN	8.1134
						Solar	18	FCNN	7.9779
						Solar	19	FCNN	5.6517
						Solar	20	FCNN	7.3371
						Solar	21	FCNN	6.0271
						Solar	22	FCNN	7.3372
						Solar	23	FCNN	8.5538
						Solar	24	FCNN	7.881
						Solar	25	FCNN	6.5269
						Solar	26	FCNN	10.7362
						Solar	27	FCNN	12.0178
						Solar	28	FCNN	10.2234
						Solar	29	FCNN	11.4256
						Solar	30	FCNN	8.0912
						Solar	1	SVM	11.025
						Solar	2	SVM	12.8759
						Solar	3	SVM	9.35088
						Solar	4	SVM	7.33666
						Solar	5	SVM	8.88631
						Solar	6	SVM	8.42303
						Solar	7	SVM	8.99003
						Solar	8	SVM	8.22134
						Solar	9	SVM	9.28623
						Solar	10	SVM	9.52362
						Solar	11	SVM	8.01462
						Solar	12	SVM	8.14371
						Solar	13	SVM	5.80607
						Solar	14	SVM	9.04508
						Solar	15	SVM	9.39875
						Solar	16	SVM	6.87613
						Solar	17	SVM	6.63993
						Solar	18	SVM	6.33968
						Solar	19	SVM	4.02707
						Solar	20	SVM	6.34902
						Solar	21	SVM	4.62957
						Solar	22	SVM	4.45189
						Solar	23	SVM	5.46071
						Solar	24	SVM	6.87888
						Solar	25	SVM	3.49342
						Solar	26	SVM	8.51446
						Solar	27	SVM	14.5228
						Solar	28	SVM	10.848
						Solar	29	SVM	10.9397
						Solar	30	SVM	15.8294
						Solar	1	ARIMA	9.28588
						Solar	2	ARIMA	9.02213
						Solar	3	ARIMA	7.44532
						Solar	4	ARIMA	7.15439
						Solar	5	ARIMA	4.42111
						Solar	6	ARIMA	8.52825
						Solar	7	ARIMA	8.82977
						Solar	8	ARIMA	5.98813
						Solar	9	ARIMA	10.029
						Solar	10	ARIMA	7.06327
						Solar	11	ARIMA	7.13473
						Solar	12	ARIMA	6.77586
						Solar	13	ARIMA	5.96741
						Solar	14	ARIMA	6.40303
						Solar	15	ARIMA	7.77825
						Solar	16	ARIMA	6.77595
						Solar	17	ARIMA	6.29342
						Solar	18	ARIMA	6.23085
						Solar	19	ARIMA	4.52521
						Solar	20	ARIMA	4.72787
						Solar	21	ARIMA	5.54707
						Solar	22	ARIMA	5.62568
						Solar	23	ARIMA	7.3741
						Solar	24	ARIMA	4.2517
						Solar	25	ARIMA	5.949
						Solar	26	ARIMA	7.27283
						Solar	27	ARIMA	5.74043
						Solar	28	ARIMA	5.81675
						Solar	29	ARIMA	8.97925
						Solar	30	ARIMA	3.92779
						Wind	1	RF	8.14103
						Wind	2	RF	11.7135
						Wind	3	RF	6.02411
						Wind	4	RF	4.65514
						Wind	5	RF	5.5461
						Wind	6	RF	7.67113
						Wind	7	RF	7.87343
						Wind	8	RF	5.51865
						Wind	9	RF	10.8532
						Wind	10	RF	8.3064
						Wind	11	RF	4.33331
						Wind	12	RF	7.40946
						Wind	13	RF	2.20627
						Wind	14	RF	4.3113
						Wind	15	RF	7.72061
						Wind	16	RF	6.47272
						Wind	17	RF	4.72279
						Wind	18	RF	3.97962
						Wind	19	RF	3.79563
						Wind	20	RF	4.73877
						Wind	21	RF	3.94562
						Wind	22	RF	1.76357
						Wind	23	RF	2.05292
						Wind	24	RF	3.15333
						Wind	25	RF	1.75457
						Wind	26	RF	5.85372
						Wind	27	RF	4.12571
						Wind	28	RF	3.29631
						Wind	29	RF	8.75596
						Wind	30	RF	2.61837
						Wind	1	RNN	8.77613
						Wind	2	RNN	12.3074
						Wind	3	RNN	5.33203
						Wind	4	RNN	4.40471
						Wind	5	RNN	4.85137
						Wind	6	RNN	7.06408
						Wind	7	RNN	7.89022
						Wind	8	RNN	5.16391
						Wind	9	RNN	9.92917
						Wind	10	RNN	7.94944
						Wind	11	RNN	4.19349
						Wind	12	RNN	6.7023
						Wind	13	RNN	2.011
						Wind	14	RNN	4.32171
						Wind	15	RNN	7.02429
						Wind	16	RNN	6.28899
						Wind	17	RNN	4.61315
						Wind	18	RNN	3.72952
						Wind	19	RNN	3.46246
						Wind	20	RNN	4.1018
						Wind	21	RNN	3.8476
						Wind	22	RNN	1.80832
						Wind	23	RNN	1.87825
						Wind	24	RNN	3.46732
						Wind	25	RNN	1.78287
						Wind	26	RNN	5.19126
						Wind	27	RNN	3.34044
						Wind	28	RNN	2.7066
						Wind	29	RNN	8.23974
						Wind	30	RNN	2.92127
						Wind	1	FCNN	9.94004
						Wind	2	FCNN	19.5921
						Wind	3	FCNN	11.0198
						Wind	4	FCNN	6.29255
						Wind	5	FCNN	7.33649
						Wind	6	FCNN	9.4229
						Wind	7	FCNN	10.2111
						Wind	8	FCNN	6.74284
						Wind	9	FCNN	13.4246
						Wind	10	FCNN	10.0445
						Wind	11	FCNN	5.78819
						Wind	12	FCNN	8.32503
						Wind	13	FCNN	3.1152
						Wind	14	FCNN	5.20004
						Wind	15	FCNN	8.39597
						Wind	16	FCNN	7.10594
						Wind	17	FCNN	6.08775
						Wind	18	FCNN	4.7787
						Wind	19	FCNN	4.35644
						Wind	20	FCNN	5.0647
						Wind	21	FCNN	4.89464
						Wind	22	FCNN	2.09885
						Wind	23	FCNN	2.41895
						Wind	24	FCNN	3.90363
						Wind	25	FCNN	3.39266
						Wind	26	FCNN	5.85372
						Wind	27	FCNN	4.12571
						Wind	28	FCNN	3.29631
						Wind	29	FCNN	8.75596
						Wind	30	FCNN	2.61837
						Wind	1	SVM	7.61778
						Wind	2	SVM	11.4748
						Wind	3	SVM	12.0598
						Wind	4	SVM	7.68714
						Wind	5	SVM	13.1137
						Wind	6	SVM	13.82
						Wind	7	SVM	11.0091
						Wind	8	SVM	7.84068
						Wind	9	SVM	11.3725
						Wind	10	SVM	12.453
						Wind	11	SVM	4.43171
						Wind	12	SVM	8.63496
						Wind	13	SVM	2.1957
						Wind	14	SVM	4.42185
						Wind	15	SVM	13.8131
						Wind	16	SVM	6.40489
						Wind	17	SVM	5.12146
						Wind	18	SVM	4.57988
						Wind	19	SVM	4.38105
						Wind	20	SVM	3.70941
						Wind	21	SVM	3.54983
						Wind	22	SVM	2.43785
						Wind	23	SVM	1.83167
						Wind	24	SVM	3.85098
						Wind	25	SVM	2.08177
						Wind	26	SVM	6.64047
						Wind	27	SVM	5.7458
						Wind	28	SVM	2.80909
						Wind	29	SVM	16.3472
						Wind	30	SVM	4.05827
						Wind	1	ARIMA	8.58583
						Wind	2	ARIMA	13.5704
						Wind	3	ARIMA	6.96049
						Wind	4	ARIMA	5.33808
						Wind	5	ARIMA	6.00454
						Wind	6	ARIMA	8.5328
						Wind	7	ARIMA	8.64577
						Wind	8	ARIMA	6.72781
						Wind	9	ARIMA	11.2688
						Wind	10	ARIMA	9.5671
						Wind	11	ARIMA	4.86619
						Wind	12	ARIMA	8.40372
						Wind	13	ARIMA	2.59817
						Wind	14	ARIMA	5.29064
						Wind	15	ARIMA	8.97367
						Wind	16	ARIMA	7.96136
						Wind	17	ARIMA	5.37561
						Wind	18	ARIMA	4.59383
						Wind	19	ARIMA	4.32463
						Wind	20	ARIMA	5.37016
						Wind	21	ARIMA	4.07913
						Wind	22	ARIMA	2.11336
						Wind	23	ARIMA	2.24005
						Wind	24	ARIMA	3.84361
						Wind	25	ARIMA	2.05291
						Wind	26	ARIMA	6.42449
						Wind	27	ARIMA	4.23506
						Wind	28	ARIMA	4.03256
						Wind	29	ARIMA	9.4465
						Wind	30	ARIMA	3.4065

## Sheet: Fig.2
Fig.2a				Fig.2b				Fig.2c				Fig.2d
Wind Installed capacity (MW)	Wind Prediction error	Wind Power generation ratio		Solar Installed capacity (MW)	Solar Prediction error	Solar Power generation ratio		Wind Hourly first order difference (MW)	Wind Daily first order difference (MW)	Wind Prediction error		Solar Hourly first order difference (MW)	Solar Daily first order difference (MW)	Solar Prediction error
190	0.0858583	0.166239		150	0.0928588	0.364475		0.0315827	0.180481	0.0858583		0.0943114	0.14118	0.0928588
290	0.135704	0.265942		60	0.0902213	0.342926		0.0495062	0.183609	0.135704		0.0893965	0.141478	0.0902213
11380	0.0696049	0.231814		4430	0.0744532	0.354603		0.0263921	0.12478	0.0696049		0.0951146	0.119354	0.0744532
7710	0.0533808	0.158604		2970	0.0715439	0.363858		0.0200543	0.132744	0.0533808		0.0906478	0.130449	0.0715439
25570	0.0600454	0.337256		6380	0.0442111	0.321544		0.024814	0.0821308	0.0600454		0.0867905	0.0709539	0.0442111
6950	0.085328	0.331201		520	0.0852825	0.349506		0.03348	0.142299	0.085328		0.0920615	0.139121	0.0852825
5050	0.0864577	0.303116		560	0.0882977	0.325069		0.0314852	0.134055	0.0864577		0.0842378	0.132437	0.0882977
5610	0.0672781	0.276335		170	0.0598813	0.29296		0.0256376	0.118065	0.0672781		0.0794373	0.119421	0.0598813
710	0.112688	0.339648		350	0.10029	0.308931		0.0408648	0.189211	0.112688		0.0826457	0.144444	0.10029
5610	0.095671	0.275715		5460	0.0706327	0.301996		0.0359684	0.156434	0.095671		0.080382	0.128151	0.0706327
1190	0.0486619	0.141474		3380	0.0713473	0.297483		0.0181092	0.112101	0.0486619		0.0787859	0.123041	0.0713473
1770	0.0840372	0.216577		3450	0.0677586	0.300507		0.0313601	0.15254	0.0840372		0.0808155	0.125394	0.0677586
2140	0.0259817	0.0948293		270	0.0596741	0.301885		0.00979109	0.0687562	0.0259817		0.0804252	0.102934	0.0596741
1080	0.0529064	0.140187		2280	0.0640303	0.293394		0.0179293	0.134427	0.0529064		0.0795145	0.110095	0.0640303
8390	0.0897367	0.255506		4550	0.0777825	0.318464		0.0329236	0.146059	0.0897367		0.0851663	0.132611	0.0777825
1040	0.0796136	0.203624		2840	0.0677595	0.310503		0.028763	0.141299	0.0796136		0.0799373	0.129007	0.0677595
2010	0.0537561	0.136547		1870	0.0629342	0.301229		0.0190395	0.118106	0.0537561		0.077223	0.123781	0.0629342
2170	0.0459383	0.13325		300	0.0623085	0.29252		0.0161074	0.119625	0.0459383		0.076367	0.111151	0.0623085
2680	0.0432463	0.15139		1170	0.0452521	0.296515		0.0163638	0.108665	0.0432463		0.079686	0.0758901	0.0452521
700	0.0537016	0.166878		160	0.0472787	0.309339		0.0194102	0.119017	0.0537016		0.0835774	0.0864609	0.0472787
310	0.0407913	0.144101		290	0.0554707	0.305265		0.016912	0.0873073	0.0407913		0.0833162	0.0786581	0.0554707
280	0.0211336	0.0317032		960	0.0562568	0.360271		0.00669211	0.0608169	0.0211336		0.0983981	0.0705025	0.0562568
1250	0.0224005	0.0559944		460	0.073741	0.322646		0.00843675	0.0522106	0.0224005		0.0864103	0.0965285	0.073741
3620	0.0384361	0.0976014		2080	0.042517	0.354241		0.0143506	0.0867272	0.0384361		0.0953861	0.0534028	0.042517
7370	0.0205291	0.063147		330	0.05949	0.432177		0.00855135	0.0549982	0.0205291		0.111499	0.0404993	0.05949
1790	0.0642449	0.162432		2460	0.0727283	0.341324		0.0231119	0.115122	0.0642449		0.0922445	0.122368	0.0727283
12770	0.0423506	0.168126		6860	0.0574043	0.373332		0.016564	0.0753729	0.0423506		0.101167	0.0810032	0.0574043
690	0.0403256	0.137045		6820	0.0581675	0.427475		0.0181928	0.0942496	0.0403256		0.110433	0.0722279	0.0581675
9420	0.094465	0.221102		5260	0.0897925	0.392132		0.0344464	0.164828	0.094465		0.0963907	0.121485	0.0897925
17760	0.034065	0.150404		8930	0.0392779	0.355439		0.0144715	0.0532259	0.034065		0.095351	0.0544933	0.0392779

## Sheet: Fig.3
Fig.3a				Fig.3c				Fig.3b												Fig.3d
Wind Hourly ratio of peaks	Wind Daily ratio of peaks	Wind Prediction error		Solar Hourly ratio of peaks	Solar Daily ratio of peaks	Solar Prediction error		Province	Wind Daily number of peaks in each power generation interval											Province	Solar Daily number of peaks in each power generation interval
									1	2	3	4	5	6	7	8	9	10			1	2	3	4	5	6	7	8	9	10
0.0375571	0.0178082	0.0858583		0.0490868	0.380822	0.0928588		BJ	25	12	18	22	18	18	12	10	21	0		BJ	0	9	7	25	11	20	33	29	5	0
0.0691781	0.0180365	0.135704		0.0495434	0.364384	0.0902213		TJ	4	8	19	10	22	15	20	20	39	0		TJ	0	6	19	19	17	21	31	20	0	0
0.0328767	0.0140411	0.0696049		0.0408676	0.353425	0.0744532		HE	3	17	23	17	13	19	17	8	6	0		HE	0	0	12	19	24	22	30	20	2	0
0.01621	0.0157534	0.0533808		0.0487443	0.380822	0.0715439		SX	23	23	24	16	19	13	10	7	3	0		SX	0	3	11	15	30	20	31	23	6	0
0.0285388	0.0131279	0.0600454		0.0151826	0.210959	0.0442111		IM	0	2	11	27	26	22	15	12	0	0		IM	0	0	1	7	22	21	15	11	0	0
0.0417808	0.01621	0.085328		0.0496575	0.350685	0.0852825		LN	2	9	12	15	21	21	21	22	19	0		LN	0	9	13	17	18	19	25	24	3	0
0.0349315	0.015411	0.0864577		0.0449772	0.342466	0.0882977		JL	1	13	17	19	22	19	15	16	13	0		JL	0	8	13	17	14	22	27	23	1	0
0.0300228	0.0138128	0.0672781		0.0333333	0.350685	0.0598813		HL	1	16	16	17	23	18	14	13	3	0		HL	1	7	14	20	25	26	20	15	0	0
0.0510274	0.0164384	0.112688		0.0570776	0.383562	0.10029		SH	7	10	16	11	17	13	16	17	31	6		SH	1	12	20	18	19	24	36	10	0	0
0.0446347	0.0158676	0.095671		0.0432648	0.350685	0.0706327		JS	1	14	18	13	23	14	16	21	19	0		JS	1	11	17	23	24	12	31	9	0	0
0.0124429	0.013242	0.0486619		0.0422374	0.345205	0.0713473		ZJ	19	25	26	17	13	3	9	2	2	0		ZJ	0	13	16	23	22	17	25	10	0	0
0.0386986	0.0149543	0.0840372		0.0361872	0.361644	0.0677586		AH	7	18	19	21	17	16	10	12	11	0		AH	1	8	22	22	18	21	30	10	0	0
0.000570776	0.00878995	0.0259817		0.0336758	0.317808	0.0596741		FJ	21	19	24	7	1	3	0	1	1	0		FJ	0	3	15	25	22	24	24	3	0	0
0.0171233	0.0138128	0.0529064		0.03379	0.328767	0.0640303		JX	33	14	15	16	15	13	8	5	2	0		JX	0	5	20	23	18	19	26	9	0	0
0.039726	0.01621	0.0897367		0.0376712	0.372603	0.0777825		SD	2	13	21	27	12	14	13	20	20	0		SD	1	6	10	28	21	24	31	15	0	0
0.0336758	0.0156393	0.0796136		0.0312785	0.369863	0.0677595		HA	5	25	27	15	14	14	24	7	6	0		HA	0	12	16	17	30	17	34	9	0	0
0.0175799	0.0138128	0.0537561		0.0350457	0.342466	0.0629342		HB	24	24	19	19	11	13	9	2	0	0		HB	0	8	18	18	23	15	36	7	0	0
0.0109589	0.0123288	0.0459383		0.033105	0.30411	0.0623085		HN	27	22	14	12	11	12	5	5	0	0		HN	0	5	16	24	21	12	28	5	0	0
0.0123288	0.0115297	0.0432463		0.0368721	0.232877	0.0452521		GD	14	25	19	12	12	8	6	3	2	0		GD	0	0	10	18	18	18	19	2	0	0
0.0214612	0.0138128	0.0537016		0.0436073	0.249315	0.0472787		GX	16	26	18	16	17	9	13	4	2	0		GX	0	1	9	20	18	14	27	2	0	0
0.01621	0.010274	0.0407913		0.0520548	0.268493	0.0554707		HI	15	18	19	18	9	5	1	3	2	0		HI	0	2	14	17	25	18	21	1	0	0
0.00182648	0.00821918	0.0211336		0.0430365	0.2	0.0562568		CQ	30	18	15	7	1	1	0	0	0	0		SC	0	0	0	1	18	17	23	13	1	0
0.000684932	0.00559361	0.0224005		0.046347	0.326027	0.073741		SC	17	10	14	7	1	0	0	0	0	0		GZ	0	0	4	24	20	30	34	7	0	0
0.0131279	0.0108447	0.0384361		0.0490868	0.180822	0.042517		GZ	24	17	20	12	17	4	1	0	0	0		YN	0	0	0	7	14	23	18	4	0	0
0.000799087	0.00776256	0.0205291		0.0543379	0.112329	0.05949		YN	20	17	16	7	8	0	0	0	0	0		XZ	0	0	0	0	0	3	16	8	14	0
0.0208904	0.0138128	0.0642449		0.05	0.367123	0.0727283		SN	14	21	16	19	20	18	7	6	0	0		SN	0	3	8	17	33	20	28	21	4	0
0.0124429	0.0108447	0.0423506		0.0401826	0.249315	0.0574043		GS	6	23	20	20	16	9	1	0	0	0		GS	0	0	0	3	17	27	18	24	2	0
0.0053653	0.0103881	0.0403256		0.0534247	0.230137	0.0581675		QH	10	23	17	15	8	9	3	5	1	0		QH	0	0	0	0	2	24	23	20	15	0
0.0378995	0.0158676	0.094465		0.0695205	0.323288	0.0897925		NX	12	18	20	12	15	11	15	22	14	0		NX	0	1	8	14	20	22	20	26	7	0
0.0086758	0.00787671	0.034065		0.0240868	0.158904	0.0392779		XJ	4	15	19	16	11	4	0	0	0	0		XJ	0	0	0	2	10	18	18	10	0	0

## Sheet: Fig.5a,c
Fig.5a					Fig.5c
Wind Prediction error in different seasons					Prediction error in different seasons
Spring	Summer	Autumn	Winter		Spring	Summer	Autumn	Winter
0.0983472	0.112216	0.0584137	0.0754141		0.114237	0.0805381	0.0679178	0.112182
0.158869	0.167516	0.093519	0.124689		0.101081	0.0853559	0.0727904	0.103426
0.074796	0.0893387	0.0518723	0.0628106		0.0781174	0.0710841	0.0563642	0.0927916
0.0541702	0.0700787	0.0384754	0.0508593		0.0897472	0.0544835	0.0484478	0.0963761
0.0589277	0.0671313	0.0615103	0.0525267		0.0565275	0.0346693	0.0297938	0.0575736
0.0878151	0.0993148	0.067539	0.0868339		0.104518	0.0740145	0.0594767	0.106147
0.0862189	0.0992063	0.0810886	0.0792985		0.0928441	0.075929	0.0707245	0.114406
0.0636729	0.0795602	0.0634004	0.0622024		0.0688413	0.0430629	0.0388468	0.0900784
0.117689	0.126213	0.0932073	0.114028		0.116341	0.104284	0.0796213	0.103542
0.102998	0.100874	0.083052	0.0963217		0.0829519	0.0711348	0.0530781	0.0773004
0.0517064	0.0501821	0.0431631	0.0498296		0.0960463	0.0715144	0.0514712	0.07023
0.0958084	0.087177	0.0787443	0.075322		0.0864218	0.0701056	0.0477191	0.0697738
0.0230185	0.0271533	0.026776	0.0267518		0.0769813	0.053457	0.0487232	0.0622728
0.0521745	0.0580572	0.0493047	0.052033		0.081824	0.0605233	0.0495916	0.0669733
0.101226	0.10541	0.0646508	0.0885411		0.0862321	0.0761851	0.0598942	0.0901198
0.0915963	0.0944509	0.0643462	0.0689804		0.0876705	0.063884	0.0482923	0.0743524
0.062521	0.0610188	0.0454502	0.0467066		0.0828906	0.064607	0.0423924	0.0649879
0.0464553	0.0527355	0.043235	0.0413672		0.0867804	0.0545139	0.0453441	0.0664237
0.0447939	0.04466	0.0384833	0.0451668		0.056362	0.0432333	0.0412175	0.0418772
0.0563077	0.0596871	0.0415322	0.0574794		0.0613994	0.0459105	0.042895	0.0411003
0.0427837	0.0381243	0.0394057	0.0430045		0.0652536	0.0485205	0.0464541	0.0631434
0.0227052	0.0288817	0.0171362	0.015932		0.0653329	0.062811	0.0440237	0.0542356
0.0280842	0.0241649	0.0164893	0.0212995		0.0787565	0.0822252	0.0665972	0.0681835
0.0402924	0.0493467	0.0335598	0.0306881		0.0465207	0.0392842	0.0437064	0.0411709
0.0299667	0.0267479	0.0121422	0.0139836		0.0729931	0.0637925	0.0489829	0.0541733
0.0652596	0.0789066	0.0554057	0.0574854		0.0921222	0.0659534	0.0563203	0.0795767
0.0370946	0.0500838	0.0409536	0.0408673		0.0651337	0.0533428	0.0471253	0.0651726
0.0543762	0.0356736	0.0247156	0.0476149		0.0692456	0.0540443	0.047015	0.0640554
0.0856731	0.114175	0.0865317	0.0908056		0.10081	0.0810345	0.0708069	0.108307
0.0304098	0.0431917	0.0307343	0.0316436		0.0488063	0.031827	0.0280647	0.0498034

## Sheet: Solar_generation
1	2	3	4	5	6	7	8	9	10	11	12	13	14	15	16	17	18	19	20	21	22	23	24	25	26	27	28	29	30	31	32	33	34	35	36	37	38	39	40	41	42	43	44	45	46	47	48	49	50
0	0	0	0	0	0	0	0	3.57224	48.9089	71.8031	78.2697	81.4951	74.6625	59.7676	31.521	8.14761e-16	0	0	0	0	0	0	0	0	0	0	0	0	0	0	0	6.51803	56.7855	78.1971	85.8225	87.7479	80.4429	61.5669	33.0079	8.62029e-16	0	0	0	0	0	0	0	0	0
0	0	0	0	0	0	0	0	4.33242	15.7053	23.7521	22.0098	23.7942	21.7174	18.2772	8.27141	1.47652e-16	0	0	0	0	0	0	0	0	0	0	0	0	0	0	1.9726e-17	4.47336	16.0217	24.748	26.2819	27.277	24.505	14.5221	6.32918	1.15901e-16	0	0	0	0	0	0	0	0	0
0	0	0	0	0	0	0	0	159.066	1431.27	2023.57	2266.84	2407.01	2284.58	1852.42	1012.53	3.38154e-14	0	0	0	0	0	0	0	0	0	0	0	0	0	0	1.81859e-15	222.06	1587.73	2280.41	2477.46	2548.28	2341.31	1804.95	992.833	3.23864e-14	0	0	0	0	0	0	0	0	0
0	0	0	0	0	0	0	0	11.7506	832.058	1336.06	1676.52	1758.36	1656.04	1459.87	1103.22	118.696	1.41838e-16	0	0	0	0	0	0	0	0	0	0	0	0	0	0	53.5633	1129.43	1610.93	1881.2	1976.04	1889.18	1645.58	1194.82	145.956	1.69221e-15	0	0	0	0	0	0	0	0
0	0	0	0	0	0	0	0	77.6822	1408.2	2476.43	2970.19	3127.42	2920.56	2393.79	1434.45	409.388	1.33388e-14	0	0	0	0	0	0	0	0	0	0	0	0	0	1.94372e-15	143.394	1475.33	2538.92	3053.67	3196.3	2978.24	2415.06	1380.4	389.931	1.28321e-14	0	0	0	0	0	0	0	0
0	0	0	0	0	0	0	0	67.2816	159.611	219.37	225.724	211.829	170.339	102.399	18.0381	1.48719e-16	0	0	0	0	0	0	0	0	0	0	0	0	0	0	1.67385e-15	75.7703	173.003	244.739	238.63	236.965	204.344	140.861	23.2377	1.58618e-16	0	0	0	0	0	0	0	0	0
0	0	0	0	0	0	0	0	125.631	194.88	222.217	209.072	180.666	134.968	73.4057	1.79341e-15	0	0	0	0	0	0	0	0	0	0	0	0	0	0	0	3.10128e-15	112.773	214.637	266.24	269.468	255.333	202.553	116.249	3.37775e-15	0	0	0	0	0	0	0	0	0	0
0	0	0	0	0	0	0	0	15.4102	29.4007	36.8436	37.9682	32.4123	22.35	10.125	1.82643e-16	0	0	0	0	0	0	0	0	0	0	0	0	0	0	0	5.99596e-16	26.6382	55.7689	76.6604	82.4858	72.2675	52.6422	25.2099	5.62842e-16	0	0	0	0	0	0	0	0	0	0
0	0	0	0	0	0	0	0	101.502	170.878	211.82	211.435	209.584	186.692	143	67.836	1.73307e-15	0	0	0	0	0	0	0	0	0	0	0	0	0	0	1.74048e-15	59.9523	106.657	144.26	166.994	169.761	148.772	94.716	42.2855	1.12271e-15	0	0	0	0	0	0	0	0	0
0	0	0	0	0	0	0	0	1141.25	2457.17	3127.82	3168.88	3156.43	2689.56	1869.2	865.991	2.36685e-14	0	0	0	0	0	0	0	0	0	0	0	0	0	0	1.47631e-14	595.561	1709.82	2386.22	2383.72	2332.57	2243.86	1603.98	802.224	2.16098e-14	0	0	0	0	0	0	0	0	0
0	0	0	0	0	0	0	0	961.821	1585.12	1920.15	1974.29	1964.11	1732.36	1308.76	706.225	58.4478	0	0	0	0	0	0	0	0	0	0	0	0	0	0	46.3483	562.052	1110.29	1443.14	1650.76	1649.59	1521.36	1206	706.087	84.7573	0	0	0	0	0	0	0	0	0
0	0	0	0	0	0	0	0	672.939	1356.99	1646.61	1717.03	1616.65	1402.47	1027.97	559.364	62.1872	0	0	0	0	0	0	0	0	0	0	0	0	0	0	9.12944e-15	434.149	1057.48	1320.94	1583.68	1776.16	1710.52	1237.65	643.618	77.0022	0	0	0	0	0	0	0	0	0
0	0	0	0	0	0	0	0	52.0789	95.6574	121.895	137.558	141.529	129.335	104.205	63.4946	19.241	1.07501e-17	0	0	0	0	0	0	0	0	0	0	0	0	0	5.77009	47.1435	90.3147	119.636	140.537	142.842	131.8	106.943	65.0674	22.3614	4.55031e-17	0	0	0	0	0	0	0	0
0	0	0	0	0	0	0	0	308.886	690.405	956.342	1094.02	1108.49	1029.21	793.827	433.202	136.093	1.02768e-15	0	0	0	0	0	0	0	0	0	0	0	0	0	0.385906	320.873	734.789	1018.59	1258.66	1322.95	1237.14	991.57	621.971	218.611	2.74904e-15	0	0	0	0	0	0	0	0
0	0	0	0	0	0	0	0	452.816	964.291	1414.2	1647.43	1672.8	1434.67	948.966	431.082	1.08336e-14	0	0	0	0	0	0	0	0	0	0	0	0	0	0	1.05619e-14	619.012	1685.04	2301.28	2423.58	2445.3	2195.54	1469.13	687	1.6181e-14	0	0	0	0	0	0	0	0	0
0	0	0	0	0	0	0	0	209.238	639.818	880.125	1032.37	1085.89	1063.15	923.858	608.278	143.321	8.0119e-16	0	0	0	0	0	0	0	0	0	0	0	0	0	3.81414e-15	333.202	1023.72	1460.9	1661.56	1732.56	1608.06	1254.91	837.73	225.145	6.78353e-15	0	0	0	0	0	0	0	0
0	0	0	0	0	0	0	0	136.502	429.068	673.185	810.413	855.653	800.131	664.106	448.691	176.021	3.00652e-15	0	0	0	0	0	0	0	0	0	0	0	0	0	1.09366e-15	162.421	524.472	819.104	970.638	972.799	876.11	711.024	498.223	203.521	4.86021e-15	0	0	0	0	0	0	0	0
0	0	0	0	0	0	0	0	23.7612	70.3507	104.681	122.678	124.629	109.49	84.9444	54.045	20.4058	4.49168e-16	0	0	0	0	0	0	0	0	0	0	0	0	0	4.72313e-16	32.2259	84.05	123.603	143.742	142.653	126.148	100.116	69.3804	29.4614	7.21006e-16	0	0	0	0	0	0	0	0
0	0	0	0	0	0	0	0	196.614	413.957	566.865	646.236	671.227	638.566	534.444	379.682	171.659	7.17119	0	0	0	0	0	0	0	0	0	0	0	0	0	6.56742	172.994	345.265	450.669	506.783	501.21	442.966	360.383	249.784	111.513	6.10804	0	0	0	0	0	0	0	0
0	0	0	0	0	0	0	0	10.232	27.8272	45.9195	54.7383	57.02	52.129	42.7611	30.3207	14.7275	2.47309	0	0	0	0	0	0	0	0	0	0	0	0	0	1.97152e-16	15.1853	38.2158	59.853	73.3991	82.2994	82.5014	72.2992	54.956	30.6613	5.93207	0	0	0	0	0	0	0	0
0	0	0	0	0	0	0	0	36.7367	78.9661	120.362	146.086	154.997	151.536	136.467	104.28	55.3902	14.0045	0	0	0	0	0	0	0	0	0	0	0	0	0	0.528675	27.0311	61.9046	96.3924	114.207	121.679	112.53	98.2075	82.3508	48.9903	12.2048	0	0	0	0	0	0	0	0
0	0	0	0	0	0	0	0	0.53341	171.914	371.439	499.648	560.58	564.301	506.544	414.638	267.076	63.8108	9.25739e-17	0	0	0	0	0	0	0	0	0	0	0	0	0	1.92609	249.965	480.822	609.241	676.274	687.08	636.379	532.53	339.898	83.6687	4.43107e-16	0	0	0	0	0	0	0
0	0	0	0	0	0	0	0	8.92687	29.8264	57.9212	87.7704	111.432	111.004	97.6747	75.2092	34.4899	5.47819	0	0	0	0	0	0	0	0	0	0	0	0	0	0	14.347	58.517	111.998	149.223	171.208	184.423	179.286	153.546	94.3534	21.4046	0	0	0	0	0	0	0	0
0	0	0	0	0	0	0	0	25.5334	239.922	493.453	704.774	860.573	932.244	900.824	770.572	515.267	218.453	8.94937e-15	0	0	0	0	0	0	0	0	0	0	0	0	0	40.3815	378.025	755.229	1045.62	1234.89	1297.66	1245.96	1083.77	759.491	344.629	1.27684e-14	0	0	0	0	0	0	0
0	0	0	0	0	0	0	0	2.69902e-16	12.254	107.506	190.61	233.005	251.905	250.449	229.532	189.241	119.489	19.8875	3.91968e-16	0	0	0	0	0	0	0	0	0	0	0	0	6.43566e-16	16.9597	104.16	185.907	227.347	243.191	236.066	206.422	158.998	92.6801	20.3635	8.46644e-16	0	0	0	0	0	0
0	0	0	0	0	0	0	0	4.43398	562.181	956.169	1216.76	1387.67	1457.7	1362.85	1070.06	472.562	1.82805e-14	0	0	0	0	0	0	0	0	0	0	0	0	0	0	11.4738	802.078	1299.61	1557.63	1666.69	1629.09	1447.55	1118.67	490.235	1.91049e-14	0	0	0	0	0	0	0	0
0	0	0	0	0	0	0	0	3.71744e-14	934.239	3014.76	4000.81	4447.82	4459.58	4077.19	3301.44	2028.34	28.6912	0	0	0	0	0	0	0	0	0	0	0	0	0	0	5.00134e-14	1059.6	2716.83	3576.27	3996.22	4040.57	3726.6	3055.92	1915.43	41.5047	0	0	0	0	0	0	0	0
0	0	0	0	0	0	0	0	1.48749e-14	533.103	3330.63	4684.42	5343.99	5557.56	5356.4	4733.27	3613.3	1225.94	7.28732e-14	0	0	0	0	0	0	0	0	0	0	0	0	0	2.74071e-14	596.24	2700.27	3798.32	4275.4	4309.78	3915.09	3182.61	2095	560.774	2.61132e-14	0	0	0	0	0	0	0
0	0	0	0	0	0	0	0	6.27568e-14	1630.21	2892.11	3494.45	3748.41	3697.1	3347.81	2683.65	1377.07	5.2745e-14	0	0	0	0	0	0	0	0	0	0	0	0	0	0	6.40054e-14	1622.7	2838.87	3440.03	3696.84	3654.48	3288.51	2557.82	1176	4.00778e-14	0	0	0	0	0	0	0	0
0	0	0	0	0	0	0	0	0	1.75567e-14	438.443	2166.74	3384.24	4094.89	4320.66	4057.49	3295.26	1878.45	326.508	1.59777e-14	0	0	0	0	0	0	0	0	0	0	0	0	0	1.3098e-14	436.624	2481.63	3857.01	4644.11	4767.77	4335.84	3423.46	1723.02	250.688	8.64345e-15	0	0	0	0	0	0
[truncated: 5,000 more columns]

## Sheet: Wind_generation
1	2	3	4	5	6	7	8	9	10	11	12	13	14	15	16	17	18	19	20	21	22	23	24	25	26	27	28	29	30	31	32	33	34	35	36	37	38	39	40	41	42	43	44	45	46	47	48	49	50
3.42811	2.49991	1.98163	1.82771	2.59087	4.17065	5.07214	6.46813	9.56631	4.49516	2.04862	3.88461	5.69734	5.61796	3.81024	6.19698	8.63072	6.33704	4.46668	4.48231	6.33942	8.072	9.11946	11.5805	12.8668	13.8857	15.1351	18.2839	19.9943	19.5446	17.728	17.263	16.0668	5.05103	1.84959	2.31385	2.26786	2.13861	1.74681	3.03679	3.77405	4.29612	5.29192	6.17268	7.62427	9.75581	10.2744	10.9843	14.4677	21.5629
127.654	118.641	114.81	104.427	89.5805	75.07	65.4125	59.0537	40.9204	7.08102	5.85622	6.12439	5.74806	4.52535	4.13886	5.05279	3.55686	2.91644	2.44653	1.09885	0.397746	0.214659	0.0462384	0	0.00112499	0.00255931	0.00298997	0.00377321	0.103906	0.229302	0.537574	1.1092	2.16114	0.462897	0	0	0	0	0	0	1.13026	9.41682	26.7572	45.3042	57.5627	67.1104	77.4795	84.8202	95.1352	100.877
4838.33	4809.21	4758.82	4684.63	4523.67	4273.01	4072.6	3996.18	3348.86	2047.24	1470.68	1432.69	1539.46	1562.32	1556.72	2400.05	3306.43	3395.25	3156.88	2902.81	2687.67	2430.74	2231.95	2168.85	2141.76	2069.3	1913.8	1800.97	1740.3	1680.63	1641.09	1580.76	1402.63	699.086	276.638	224.38	276.202	334.729	350.67	498.319	805.585	998.924	1023.17	981.171	951.17	988.423	1124.48	1332.26	1637.64	2150.23
2495.44	2424.85	2343.6	2250.38	2134.5	2011.69	1960.32	1894.23	1783.75	1000.93	601.28	825.562	1089.25	1256.47	1247.68	1226.27	1626.61	1709.4	1681.06	1679.32	1639.25	1538.02	1418.13	1301.05	1213.26	1152.47	1102.85	1086.58	1075.43	1035.58	948.895	857.004	817.868	469.612	159.749	252.593	370.51	436.856	401.692	384.227	515.596	589.62	692.08	771.825	848.359	989.387	1213.17	1500.44	1792.39	2086.27
13925.3	13802.3	13520.5	13115.3	12657.7	12247.5	11826.4	11439.8	10806.7	8400.27	5551.07	4715.73	4970.04	5153.5	4975.94	5298.21	7007.08	7712.76	7859.53	7849.64	7978.9	8365.55	8922.57	9585.38	9990.35	9995.36	9716.82	9357.31	8964.56	8418.83	7956.07	7564.3	6870.82	4676.74	2059	1755.49	2162.97	2706	3134.68	3675.26	5110.13	6739.86	7675.95	8532.75	9428.9	10261.5	10821.5	11209.4	11397.5	11348.3
4700.26	4619.07	4565.53	4590.88	4666.62	4818.21	5006.65	5091.31	4665.08	3605.07	3417.52	3668.33	3784.6	3771.05	3895.61	4181.95	4294.73	4275.25	4270.01	4118.47	3804.04	3500.32	3105.88	2806.34	2550.05	2232.89	1979.68	1825.66	1727.06	1690.33	1676.14	1522.87	798.019	369.727	286.053	236.333	215.72	225.142	309.619	798.804	1961.77	2620.59	2725.47	2590.55	2473.26	2417.09	2403.06	2446.49	2453.75	2405.04
3483.74	3297.31	3030.92	2874.45	2731.49	2704.87	2812.58	2874.33	2584.76	2225.44	2175.86	2209.92	2200.46	2138.84	2123.65	2307.19	2334.16	2129.92	2000.27	1906.09	1774.71	1657.94	1624.66	1637.47	1620.4	1469.18	1274.51	1109.37	995.164	839.035	710.737	563.837	340.269	130.109	107.552	119.895	129.769	147.113	191.994	345.455	493.334	508.112	458.393	410.924	385.715	383.436	388.784	366.76	333.953	294.912
1378.98	1253.34	1165.27	1051.96	929.943	897.454	963.554	1036.47	876.154	582.834	461.909	503.256	594.409	724.714	965.853	1448.22	1831.87	1915.05	1898.03	1858.6	1812.03	1800.8	1809.72	1853.81	1880.87	1895.32	1903.01	1870.65	1804.72	1694.48	1610.2	1491.26	1154.06	830.516	734.849	759.004	827.793	887.317	1159.19	1573.46	1750.24	1783.38	1838.31	1922.47	2004.99	2045.85	2035.38	1991.12	1875.39	1716.08
16.244	9.2902	3.90487	2.24005	2.09286	2.02173	3.75926	9.45555	16.4126	47.8965	66.9442	70.0758	56.7475	40.966	44.0333	68.3369	112.932	141.533	169.738	205.1	322.968	432.718	447.133	432.47	354.505	243.395	145.387	73.2659	42.5824	33.3913	29.8103	31.5824	9.57823	7.21354	16.3143	20.9421	30.2729	30.6169	14.6136	12.3776	6.76428	1.66246	0	0	0.149832	0.139748	0	0	0.00793569	1.68054
2249.76	2348.57	2379.04	2407.6	2118.13	1969.65	1924.61	1579.32	800.347	862.201	1015.71	1001	893.225	810.652	801.835	1067.05	2076.58	3045.43	3678.35	3999.22	4082.24	3895.44	3584.76	3302.51	2806.88	2193.23	1770.58	1333.87	969.674	697.179	519.855	505.334	243.85	11.6752	40.3244	200.603	343.619	381.728	347.701	563.562	690.904	533.016	435.892	431.182	391.387	419.885	707.654	906.452	1056.32	1045.23
91.1651	77.2389	64.3518	57.2953	54.516	55.7349	53.712	57.8184	17.4689	27.7876	33.5252	29.5427	21.4328	12.5576	11.562	17.781	37.7455	50.8874	75.2368	96.4839	128.762	148.309	148.242	124.712	96.035	65.771	37.8599	22.6954	19.076	19.5374	20.6943	23.7023	8.58046	3.93971	10.3088	14.8671	17.5532	15.7086	10.8411	7.74255	8.26574	7.08814	11.7957	19.3551	23.8618	17.5755	9.56824	6.27585	7.40033	9.24862
1046.5	1028.27	1021.6	1012.46	988.67	937.078	840.75	639.912	184.645	84.465	124.495	119.941	86.2421	69.5593	59.9868	81.4843	193.681	295.659	418.421	559.206	630.991	643.741	667.394	664.384	611.768	568.813	491.32	398.906	286.613	211.165	182.047	188.802	91.0268	15.4142	45.9246	87.992	133.276	143.13	140.147	144.177	139.025	148.405	183.997	248.791	336.572	428.777	484.112	514.34	487.153	419.448
614.691	602.014	587.886	554.227	524.297	481.103	443.964	355.167	244.998	265.803	235.541	187.983	140.14	106.139	88.9698	81.8871	91.4847	132.48	146.087	145.927	128.534	107.85	91.7998	76.4794	59.9577	46.0567	38.7602	32.9288	31.8099	32.9768	34.0738	27.8335	9.01187	7.48694	6.46539	3.55443	2.31085	1.64791	1.77893	2.09075	4.34172	7.51434	4.30993	0.760261	0.867605	0.723945	0.513331	0.652781	2.10737	3.08455
183.333	180.378	177.39	166.921	149.774	119.437	96.8251	75.7178	16.1232	3.05967	2.07936	0.889639	0.131887	0.0158366	0.0981173	0.133597	2.06256	6.60273	6.32113	5.45968	3.56056	2.17692	0.868514	0.275203	0.0875014	0.125736	0.0868885	0.0114098	0.149952	0.33415	0.807258	1.75855	1.34215	0.0859219	0.291024	0.873088	1.4377	1.95637	1.58098	1.05053	2.92869	8.69961	12.7905	11.1745	9.95525	9.17822	7.97938	5.16593	3.67471	3.06974
6169.98	6133.71	6066.06	5948.7	5813.65	5722.75	5688.48	5602.11	4611.42	4112.15	4720.56	5098.26	5034.13	4901.7	4923.63	5990.33	6796.95	7001.04	7029.55	6955.86	6914.11	6761.41	6491.23	6183.88	5806.93	5172.14	4325.49	3569.24	2783.26	2042.33	1485.74	1103.17	583.51	115.605	57.7814	97.1975	132.504	182.921	236.518	389.226	623.822	949.251	1179.45	1321.89	1393.36	1393.66	1407.12	1448.82	1449.56	1371.66
453.289	405.082	346.266	303.828	271.257	222.545	196.274	182.106	131.954	62.8021	59.4542	81.2161	110.546	140.931	156.135	178.688	325.907	401.121	480.167	541.395	566.662	598.643	607.021	594.976	578.81	564.556	538.356	489.235	441.846	404.537	358.379	298.713	179.807	51.9191	56.25	88.0214	104.852	117.946	114.97	117.453	206.743	249.086	302.395	379.088	440.787	487.518	499.997	478.104	442.441	389.224
250.75	222.13	194.17	165.651	138.518	130.502	131.732	148.392	92.3737	18.2029	28.2074	27.8959	36.0023	42.1805	42.8769	37.1872	73.0927	119.231	188.793	263.039	302.722	317.601	300.962	268.353	236.296	199.37	166.938	155.813	148.6	152.415	161.088	181.757	128.665	20.6418	29.91	66.3841	88.6625	88.7959	92.8026	95.766	148.76	202.379	271.392	331.063	373.422	392.923	392.804	358.648	292.857	223.483
79.3167	84.4602	93.3549	90.1007	67.9346	48.3661	36.4495	30.1416	12.0918	2.4205	3.73454	9.82838	19.078	21.6699	17.9146	13.5295	23.1214	59.4437	107.728	150.17	167.964	173.879	158.542	122.438	101.369	98.888	106.388	73.143	55.0965	67.6676	107.591	123.205	61.8952	9.88154	25.4755	45.9491	62.4165	80.5559	79.1245	57.9575	63.7632	97.2847	123.677	146.767	156.209	155.177	150.461	144.063	132.596	120.21
402.673	381.788	360.67	359.134	364.676	365.986	370.047	313.278	119.6	116.066	98.8312	65.2893	41.2174	27.3201	19.2491	17.0786	21.7149	47.8696	77.9559	78.3075	62.7012	44.1348	40.3207	40.7169	41.1984	53.9439	84.9622	107.621	106.625	100.479	120.608	132.474	30.0276	13.9372	9.57836	7.311	4.97743	4.1321	5.89868	8.05807	12.4736	41.4785	95.38	114.876	114.762	80.9221	41.8408	15.0046	7.55991	5.36603
46.6928	37.4906	31.057	42.2243	52.9846	57.4961	53.743	44.9253	8.63222	2.51486	1.41547	0.130237	0.0155584	0.000487997	0	0.0216931	0.0571812	1.10619	8.47498	14.2504	18.8668	19.3495	17.5172	17.573	19.4527	26.7416	34.4806	38.7465	41.1035	35.0633	27.3481	21.79	3.24334	0.337064	1.00541	3.30254	6.07183	9.17015	10.1527	9.41208	8.35877	17.3572	30.3586	35.243	32.7131	28.2343	23.6413	20.1331	16.6596	12.9386
59.2138	55.4097	58.1333	63.5486	65.0938	55.2883	49.3384	47.9405	25.0697	43.1795	52.5083	45.565	38.9314	33.8236	32.5519	36.4422	43.2163	51.0017	73.7367	69.6304	63.5948	58.1539	55.489	49.6572	40.4051	33.7618	29.2213	27.3597	31.2509	34.4784	36.3888	34.8505	16.8353	17.6408	15.8383	12.0617	9.35899	8.73106	9.86509	13.0109	17.441	24.8527	48.8353	41.8017	32.0911	22.1595	12.6425	7.99986	6.40077	6.26418
11.0838	8.35589	5.77696	4.21619	2.53155	1.37924	0.70334	0.314029	0.0752678	0	0.0730352	0.350763	1.18324	0.402038	0.220248	0.0383297	0.00536655	0.919643	4.77522	5.50126	3.6143	2.99274	2.75062	1.92693	0.3392	0.00318758	0.00370773	0.00335516	0.02329	0.00265086	0.00282692	0.00128804	0.00324198	0	2.70233e-06	0	0	0	0	0	0	0.310885	1.38098	3.57077	6.97445	11.6593	14.4237	13.7385	10.9991	8.33617
164.103	141.234	111.951	83.0918	69.6988	59.7057	45.1363	32.5983	22.6195	5.97692	5.30764	12.0026	21.4828	27.1378	28.4804	26.63	23.2245	28.8252	42.8647	62.3874	65.2613	67.8757	77.3486	70.6285	49.9767	35.1026	30.9313	28.5765	29.7439	32.4475	35.1037	38.5031	41.4313	37.3432	21.0258	13.8537	17.8929	22.054	23.9775	23.2567	23.3959	45.0299	52.5711	56.8502	61.9127	66.2282	66.8592	61.8685	55.061	49.1869
180.541	130.641	102.215	78.5888	56.73	41.5979	34.8685	36.3413	6.04326	0.48705	2.22266	3.88726	6.41262	4.39745	4.07799	6.37507	8.04593	8.98152	40.7104	73.8187	66.2542	43.9275	39.2186	34.6084	18.3713	17.9284	13.5778	9.59091	8.15294	12.3134	13.1952	19.3655	8.39465	2.58702	17.379	45.0389	75.5307	100.178	114.699	112.272	83.2203	122.186	212.264	252.128	264.603	247.514	225.576	229.093	237.258	235.836
136.186	124.71	112.636	86.8146	77.4583	78.629	81.2402	93.0411	39.5321	19.3191	78.1839	143.905	210.87	251.285	282.634	255.014	158.66	77.8039	188.352	240.043	188.8	113.306	100.182	148.714	148.469	108.202	97.4822	91.4866	105.573	75.0394	50.3345	36.6193	17.102	11.2065	45.9457	92.2339	150.071	198.399	219.823	211.487	183.849	208.685	267.625	322.762	385.837	409.535	394.435	374.942	345.098	327.385
394.425	392.828	369.32	333.316	309.905	256.082	201.004	177.059	159.476	63.0741	12.3577	10.2085	21.3542	32.5727	35.7649	34.2101	62.7337	86.229	128.299	193.748	258.701	312.411	354.483	374.497	376.682	367.438	342.928	324.555	325.892	343.9	360.449	369.85	360.565	177.259	48.7655	35.3705	38.7855	33.9452	26.0235	21.3924	33.8516	37.8433	55.2232	80.4703	128.869	206.703	296.085	400.85	542.599	681.254
2756.52	2765.44	2847.19	2935.45	3015.59	3128.71	3243.52	3376.83	3526.64	3603.77	3018.53	2025.34	1712.55	1920.58	2028.39	2013.99	2245.2	2628.48	2843.91	2900.39	2922.1	2969.34	3006.41	2918.13	2783.71	2734.47	2680.43	2546.97	2393.56	2321.45	2301.71	2297.16	2296.23	1930.76	933.445	587.75	611.422	657.464	727.693	849.281	1238.48	1782.13	2162.57	2300.68	2451.99	2683.42	2896.5	3106.65	3273.49	3330.95
47.844	57.3313	71.7003	90.5914	109.024	123.232	132.851	139.56	144.168	136.823	80.656	49.3548	67.8605	82.7709	88.6527	87.5074	81.221	90.4445	94.8695	85.4706	81.635	84.8947	93.7476	106.342	120.377	131.13	137.75	138.053	135.427	133.357	128.769	121.454	114.516	98.0873	43.7224	20.3267	30.7878	40.1766	45.633	47.7609	46.3314	46.6291	40.9126	34.2574	31.6362	30.1903	29.4454	29.1742	28.3692	26.3084
3739.88	3779.62	3560.06	3255.34	3067.34	3224.09	3200.53	3298.75	3659.84	3579.4	1421.57	738.349	818.08	979.953	1176.12	1560.32	2722.12	3472.35	4013.97	4621.43	4985.52	5054.17	4813.53	4446.72	4322.42	4219.66	4045.41	3764.71	3396.84	3180	3039.6	2835.48	2629.92	1614.3	549.349	336.988	346.654	379.126	399.34	433.316	903.013	1288.04	1798.44	2444.89	3047.76	3363.46	3489.58	3583.92	3620.54	3485.49
3419.63	3378.63	3192.8	2904.77	2649.77	2430.08	2323.07	2320.99	2256.2	2140.97	1748.31	950.954	569.683	552.748	591.236	606.726	620.898	682.09	879.452	988.385	1059.24	1173.25	1335.56	1475.02	1552.22	1567.77	1574.73	1550.74	1489.56	1425.32	1326.11	1209.26	1115.58	1026.29	831.673	472.151	303.928	328.988	387.304	437.831	457.203	537.707	676.513	788.863	892.87	890.839	817.094	770.682	760.656	779.586
[truncated: 5,000 more columns]
